# Supplementary material for: An Attempt to Identify the Medaka Receptor for Somatolactin Alpha Using a Reverse Genetics Approach
Source: Genes (Basel). 2023 Mar 26;14(4):796. doi: 10.3390/genes14040796 (PMC10137387; doi:10.3390/genes14040796)
Supplement: Supplementary file 1 [file genes-14-00796-s001.zip]

Archive with 1 entries (1 files):
- genes-2277928-supplementary.xlsx
