# Supplementary material for: An Attempt to Identify the Medaka Receptor for Somatolactin Alpha Using a Reverse Genetics Approach
Source: Genes (Basel). 2023 Mar 26;14(4):796. doi: 10.3390/genes14040796 (PMC10137387; doi:10.3390/genes14040796)
Supplement: Supplementary file 1 [file genes-14-00796-s001.zip › genes-2277928-supplementary.xlsx]

## Sheet: Sheet1
Supplementary Table 1. A list of sequences used for the phylogenetic reconstruction (Figure 2).
Accession number	Scientific name	Note	Definition
NP_001229329	Homo sapiens		GHR
NP_001273299	Mus musculus		GHR
XP_031820458	Sarcophilus harrisii		GHR
XP_028916115	Ornithorhynchus anatinus		GHR
XP_046790873	Gallus gallus		GHR
XP_039400959	Mauremys reevesii		GHR
XP_007426794	Python bivittatus		GHR
XP_002933093	Xenopus tropicalis	Trimmed	GHR
ABO70344	Protopterus dolloi	Not from the RefSeq	GHR
XP_043925674	Protopterus annectens		GHR
XP_039614550	Polypterus senegalus		GHRa
XP_028661357	Erpetoichthys calabaricus		GHRa
ABO70345	Huso dauricus	Not from the RefSeq	GHR
XP_034780835	Acipenser ruthenus		GHR-like
XP_023658691	Paramormyrops kingsleyae		GHR
XP_048844892	Brienomyrus brachyistius		GHRa
XP_018614716	Scleropages formosus		GHR
XP_035236231	Anguilla anguilla		GHRa
XP_036382328	Megalops cyprinoides		GHRa
XP_035247315	Anguilla anguilla		GHR-like
XP_036384128	Megalops cyprinoides		GHR-like
XP_041925731	Alosa sapidissima		GHRa
XP_012687635	Clupea harengus		GHRa
XP_028830887	Denticeps clupeoides		GHR-like
XP_030638497	Chanos chanos		GHR
XP_047679036	Tachysurus fulvidraco	Trimmed	GHRa
XP_017322379	Ictalurus punctatus		GHRa
XP_046727338	Silurus meridionalis		GHRa
XP_026883429	Electrophorus electricus		GHRa
XP_049341648	Astyanax mexicanus		GHRa
XP_037392161	Pygocentrus nattereri		GHRa
XP_036434033	Colossoma macropomum		GHRa
XP_051509380	Myxocyprinus asiaticus		GHRa
XP_051964600	Xyrauchen texanus		GHR-like
NP_001077047	Danio rerio		GHRa
XP_048065540	Megalobrama amblycephala		GHRa
XP_039536475	Pimephales promelas		GHRa
XP_042618403	Cyprinus carpio		GHR
XP_050973118	Labeo rohita		GHRa
XP_031662250	Oncorhynchus kisutch		GHR-like
XP_024273925	Oncorhynchus tshawytscha		GHRa
XP_035642099	Oncorhynchus keta		GHRa
XP_021462199	Oncorhynchus mykiss		GHRa
XP_021477772	Oncorhynchus mykiss		GHR
XP_031685573	Oncorhynchus kisutch		GHR
NP_001135089	Salmo salar		SLR
XP_029619415	Salmo trutta		GHR-like
XP_034152447	Esox lucius		GHRa
XP_046904331	Hypomesus transpacificus		GHRa
XP_030214038	Gadus morhua		GHR
XP_049572584	Syngnathus scovelli		GHRa
XP_037114676	Syngnathus acus		GHRa
XP_051924448	Hippocampus zosterae		GHRa
XP_034026437	Thalassophryne amazonica		GHRa
XP_034090815	Gymnodraco acuticeps		GHRa
XP_033946578	Pseudochaenichthys georgianus		GHRa
XP_033974260	Trematomus bernacchii		GHRa
NP_001267007	Takifugu rubripes		GHR
XP_044230529	Thunnus albacares		GHRa
XP_042277561	Thunnus maccoyii		GHRa
XP_041642523	Cheilinus undulatus		GHRa
XP_020502109	Labrus bergylta		GHR-like
XP_034548774	Notolabrus celidotus		GHRa
XP_044052040	Siniperca chuatsi		GHRa
XP_045890155	Micropterus dolomieu		GHRa
XP_038560675	Micropterus salmoides		GHRa
XP_051278513	Dicentrarchus labrax		GHRa
XP_035514901	Morone saxatilis		GHRa
XP_041792224	Chelmon rostratus		GHRa
XP_036955125	Acanthopagrus latus		GHRa
XP_030273854	Sparus aurata		GHR
XP_046243686	Scatophagus argus		GHRa
XP_010731286	Larimichthys crocea		GHR
XP_040051910	Gasterosteus aculeatus aculeatus		GHRa
XP_037338504	Pungitius pungitius		GHRa
XP_034397279	Cyclopterus lumpus		GHRa
XP_031712160	Anarrhichthys ocellatus		GHR
XP_037633346	Sebastes umbrosus		GHRa
XP_042344340	Plectropomus leopardus		GHRa
XP_049434282	Epinephelus fuscoguttatus		GHRa
XP_033475246	Epinephelus lanceolatus		GHRa
XP_049906869	Epinephelus moara		GHRa
XP_032371985	Etheostoma spectabile	Trimmed	GHR-like
XP_034728278	Etheostoma cragini		GHRa
XP_039659452	Perca fluviatilis		GHRa
XP_031161765	Sander lucioperca		GHRa
XP_033829031	Periophthalmus magnuspinnatus	Trimmed	GHRa
XP_029998895	Sphaeramia orbicularis		GHR
XP_026176576	Mastacembelus armatus		GHR
XP_040897712	Toxotes jaculatrix		GHRa
XP_029365654	Echeneis naucrates		GHR-like
XP_022613363	Seriola dumerili		GHR-like
XP_040010943	Xiphias gladius		GHRa
NP_001281126	Cynoglossus semilaevis		GHR
XP_043882533	Solea senegalensis		GHRa
XP_035496335	Scophthalmus maximus		GHRa
XP_034452306	Hippoglossus hippoglossus		GHRa
XP_035020940	Hippoglossus stenolepis		GHRa
XP_026199020	Anabas testudineus		GHRa
XP_029018232	Betta splendens	Trimmed	GHRa
XP_004547240	Maylandia zebra		GHR
XP_005919066	Haplochromis burtoni	Trimmed	GHRa
NP_001266530	Oreochromis niloticus		GHRa
XP_031583237	Oreochromis aureus		GHRa
XP_030593353	Archocentrus centrarchus		GHR-like
XP_028269496	Parambassis ranga		GHR-like
XP_023136701	Amphiprion ocellaris		GHRa
XP_047449106	Mugil cephalus		GHRa
XP_028314480	Gouania willdenowi		GHR-like
XP_029959900	Salarias fasciatus		GHR
XP_041855230	Melanotaenia boesemani		GHRa
XP_024130764	Oryzias melastigma		GHRa
XP_011477148	Oryzias latipes	Currently, O. sakaizumii	GHR
NP_001316270	Kryptolebias marmoratus		GHRa
XP_012725405	Fundulus heteroclitus		GHRa
XP_047236219	Girardinichthys multiradiatus	Trimmed	GHRa
XP_038164009	Cyprinodon tularosa		GHRa
XP_043966542	Gambusia affinis		GHRa
XP_032433566	Xiphophorus hellerii		GHR
XP_023199584	Xiphophorus maculatus		GHR
XP_027888594	Xiphophorus couchianus		GHR-like
XP_048114830	Alosa alosa		GHRb
XP_031433453	Clupea harengus		GHRb
XP_030625089	Chanos chanos	Trimmed	GHR-like
XP_046723563	Silurus meridionalis		GHRb
XP_026797032	Pangasianodon hypophthalmus		GHRb
NP_001187143	Ictalurus punctatus		GHRb
XP_026995744	Tachysurus fulvidraco		GHRb
XP_026868215	Electrophorus electricus	Trimmed	GHRb
XP_022531646	Astyanax mexicanus		GHRb
XP_017573599	Pygocentrus nattereri		GHRb
XP_036444974	Colossoma macropomum		GHRb
XP_051960208	Xyrauchen texanus	Trimmed	GHRb
XP_051536358	Myxocyprinus asiaticus		GHR-like
NP_001104551	Danio rerio		GHRb
XP_050948910	Labeo rohita		GHRb
XP_043077644	Puntigrus tetrazona		GHRb
XP_042604352	Cyprinus carpio		GHR
XP_039544027	Pimephales promelas		GHRb
XP_051733716	Ctenopharyngodon idella		GHRb
XP_048022832	Megalobrama amblycephala		GHRb
XP_046901071	Hypomesus transpacificus		GHRb
XP_019909250	Esox lucius		GHRb
XP_035628300	Oncorhynchus keta		GHRb
XP_024253154	Oncorhynchus tshawytscha		GHR
XP_020313151	Oncorhynchus kisutch		GHR
NP_001118203	Oncorhynchus mykiss		GHR
NP_001117066	Salmo salar		GHR
XP_023843379	Salvelinus alpinus		GHR
XP_041754363	Coregonus clupeaformis		GHR
NP_001117048	Salmo salar		GHRb
XP_038826412	Salvelinus namaycush		GHR-like
XP_023839853	Salvelinus alpinus		GHR
XP_021456931	Oncorhynchus mykiss	Trimmed	GHR
XP_020321157	Oncorhynchus kisutch		GHR
XP_046226216	Oncorhynchus gorbuscha		GHRb
XP_029507278	Oncorhynchus nerka		GHR-like
XP_035631808	Oncorhynchus keta		GHR-like
XP_030209173	Gadus morhua		GHR-like
XP_034047873	Thalassophryne amazonica		GHRb
XP_020788926	Boleophthalmus pectinirostris		GHR-like
XP_033832169	Periophthalmus magnuspinnatus		GHR-like
XP_030006729	Sphaeramia orbicularis		GHR-like
XP_037122292	Syngnathus acus		GHRb
XP_049593985	Syngnathus scovelli		GHRb
XP_051907068	Hippocampus zosterae	Trimmed	GHRb
NP_001116377	Oryzias latipes	Currently, O. sakaizumii	GHR
NP_001267029	Takifugu rubripes		GHRb
XP_042250345	Thunnus maccoyii		GHRb
XP_034566295	Notolabrus celidotus		GHRb
XP_041666615	Cheilinus undulatus		GHRb
XP_034459186	Hippoglossus hippoglossus		GHRb
XP_047185501	Scophthalmus maximus		GHRb
NP_001315166	Cynoglossus semilaevis		GHR
XP_023281367	Seriola lalandi dorsalis		GHR-like
XP_018558014	Lates calcarifer		GHRb
XP_026153820	Mastacembelus armatus		GHR-like
XP_029024274	Betta splendens		GHRb
XP_026195977	Anabas testudineus		GHRb
XP_030292100	Sparus aurata		GHR-like
XP_036973062	Acanthopagrus latus		GHRb
XP_010741077	Larimichthys crocea		GHR
XP_046230770	Scatophagus argus		GHRb
XP_041815561	Chelmon rostratus	Trimmed	GHRb
XP_051267610	Dicentrarchus labrax		GHRb
XP_035523483	Morone saxatilis		GHRb
XP_044030063	Siniperca chuatsi		GHRb
XP_038590611	Micropterus salmoides		GHR-like
XP_045923003	Micropterus dolomieu		GHRb
XP_039635235	Perca fluviatilis		GHRb
XP_028458263	Perca flavescens		GHR-like
XP_031133307	Sander lucioperca		GHRb
XP_034752229	Etheostoma cragini	Trimmed	GHRb
XP_042365102	Plectropomus leopardus		GHRb
XP_033502534	Epinephelus lanceolatus		GHRb
XP_049459927	Epinephelus fuscoguttatus		GHRb
XP_049908250	Epinephelus moara		GHRb
XP_029301261	Cottoperca gobio		GHR-like
XP_037609129	Sebastes umbrosus		GHRb
XP_031711604	Anarrhichthys ocellatus		GHR-like
XP_034403426	Cyclopterus lumpus		GHRb
XP_037340765	Pungitius pungitius		GHRb
XP_040053973	Gasterosteus aculeatus aculeatus		GHRb
XP_035995899	Fundulus heteroclitus		GHRb
XP_038153508	Cyprinodon tularosa		GHR-like
XP_047229616	Girardinichthys multiradiatus		GHRb
XP_032426187	Xiphophorus hellerii		GHR-like
XP_005812497	Xiphophorus maculatus		GHR-like
XP_037547867	Nematolebias whitei	Trimmed	GHRb
NP_001316291	Kryptolebias marmoratus		GHRb
XP_041825317	Melanotaenia boesemani		GHRb
XP_029940577	Salarias fasciatus		GHR-like
XP_022058786	Acanthochromis polyacanthus		GHRb
XP_047426293	Mugil cephalus	Trimmed	GHRb
XP_030598595	Archocentrus centrarchus		GHR
XP_031601572	Oreochromis aureus		GHRb
NP_001266384	Oreochromis niloticus		GHR
XP_006803524	Neolamprologus brichardi		GHR-like
XP_004538548	Maylandia zebra	Identical to XP_026030243	GHR
XP_026030243	Astatotilapia calliptera	Identical to XP_004538548	GHR
XP_042076515	Haplochromis burtoni		GHRb
XP_039856862	Simochromis diagramma		GHRb
